# Supplementary material for: D-Dimer Level and Neutrophils Count as Predictive and Prognostic Factors of Pulmonary Embolism in Severe Non-ICU COVID-19 Patients
Source: Viruses. 2021 Apr 26;13(5):758. doi: 10.3390/v13050758 (PMC8146364; doi:10.3390/v13050758)
Supplement: Supplementary file 1 [file viruses-13-00758-s001.zip]

Archive with 1 entries (1 files):
- viruses-1186496-supplementary.pdf
